# Supplementary material for: Rbf/E2F1 control growth and endoreplication via steroid-independent Ecdysone Receptor signalling in Drosophila prostate-like secondary cells
Source: PLoS Genet. 2023 Jun 26;19(6):e1010815. doi: 10.1371/journal.pgen.1010815 (PMC10328346; doi:10.1371/journal.pgen.1010815)
Supplement: S1 Table — Table summarises the different genetic manipulations used in this study, the signalling pathway or gene that is tested by these manipulations, and the effects on SC endoreplication and nuclear growth (used as a proxy for SC growth) in virgin and mated males. Note that since endoreplication does not normally occur in virgin males, manipulations, which reduce endoreplication, will have no effect in virgins. In some genetic backgrounds, mating males no longer affects SC growth relative to virgin males (marked ‘No’), unlike in control males and other backgrounds, where SCs from multiply mated males grow more than SCs from virgins (marked ‘Yes’). On the right hand side, a summary of the epistatic interactions between different genes is provided. Note that the BMP signalling pathway affects endoreplication-dependent and endoreplication-independent growth via different routes (E2F1-dependent and -independent respectively), and that it remains unclear whether CycE mediates all the mating-dependent effects of the EcR on endoreplication and growth (see Fig 6H). (XLSX) [file pgen.1010815.s005.xlsx]

## Sheet: Sheet2
		Genotype	SC Endoreplication		SC Growth			Gene/Pathway	Epigenetic Interactions
			Virgin	Mated	Virgin	Mated	Difference between Virgin and Mated growth		Most Directly Upstream	Most Directly Downstream
		Tkvact	↑	↑	↑	↑	Yes	BMP	mating/ Rbf (endorep)	E2F1 (endorep)
		Dad	none	↓	↓	↓	No	BMP	mating/ CycD (growth)	Rbf (growth)
		CycD-RNAi	none	↓	↓	↓	Yes	CycD	N/A	Rbf
		CycD.cdk4	↑	↑	↑	↑	No
		Rbf-RNAi	↑	↑	↑	↑	Yes	Rbf	CycD/Tkv [growth]	E2F1 (endorep)/EcR (growth)
		RbfCA	none	↓	↓	↓	No
		E2F1-RNAi	none	↓	=	↑	Yes	E2F1	Rbf	EcR (endorep only)
		E2F1/Dp	↑	↑	↑	↑	No
		shd-RNAi	none	=	↓	=	Yes	Ecdysone	courting, etc	EcR
		EcR-RNAi	none	↓	↓	↓	No	EcR	E2F1/ ecdysone [virgins]	CycE (all?)
		EcR.C	↑	↑	↑	↑	No
		CycE-RNAi	none	↓	↓	↓	Yes	CycE	EcR	endorep/growth
		CycE	↑	↑	↑	↑	No
