# Supplementary material for: Rbf/E2F1 control growth and endoreplication via steroid-independent Ecdysone Receptor signalling in Drosophila prostate-like secondary cells
Source: PLoS Genet. 2023 Jun 26;19(6):e1010815. doi: 10.1371/journal.pgen.1010815 (PMC10328346; doi:10.1371/journal.pgen.1010815)
Supplement: S1 Data Files — (XLSX) [file pgen.1010815.s006.xlsx]

## Sheet: Fig 2H
SC>Control	SC>RbfCA	SC>E2F1-RNAi	SC>Mud-RNAi
0	87.18	12.5	0
0	28.21	10	0
0	50	15	0
0	75.86	15	0
0	61.9	12.5	0
0	65.52	7.9	0
0	70		0
0	68.42
0
0

## Sheet: Fig 2I
MC>Control	MC>RbfCA	MC>E2F1-RNAi	MC>Mud-RNAi
0	85.1852	0	0
0	84.6154	0	0
0	90.9091	0	0
0	86.6667	0	0
0	89.6552	0	0
0	88.8889	0	0
0	84.8485	0	0
0	87.5
0	87.5
0	79.3103

## Sheet: Fig 2J
3d RbfCA	3d Rbf CA +6d No Rbf CA
60	29.63
62.1622	22.73
67.7419	26.67
70.9677	27.59
65.7895	30.77
61.1111	30
63.33	28
54.84	24
72.97	26.92

## Sheet: Fig 3H
Control	EcR-RNAi	CycE	EcR-RNAi+ CycE
5	0	100	100
0	0	100	100
0	0	100	100
2.5	0	100	100
2.5	0	100	100
5	0	100	100
5	0	100	100
5	0	100	100
0	0	100
0	0	100
0	0	100
0	0	100
0	0	100
0	0	100
0
0
0

## Sheet: Fig 3I
Control	EcR-RNAi	CycE	EcR-RNAi+ CycE
1.67	0.58163	4.634	5.77
1.55	0.61465	4.089	5.121
1.48	0.472526	3.83	5.09
1.46	0.720165	3.655	4.554
1.16	0.813418	3.156	3.388
1.09	0.448833	3.138	3.229
1.08	0.599947	2.994	3.151
1	0.477635	2.824	2.845
0.97	0.849296	2.764	2.506
0.97	0.590244	2.76	2.238
0.92	0.507912	2.495	1.978
0.91	0.694381	2.415	1.539
0.91	0.483416	2.193
0.88	0.749947	1.656
0.85	0.585036	1.474
0.82
0.8
0.79
0.68
0.66
0.65
0.62
0.61
0.59
1.391
1.356
1.33
1.202
1.184
1.172
1.171
1.143
1.126
1.104
1.077
1.062
1.05
1.043
1.04
1.006
1.005
1.001
0.979
0.937
0.923
0.89
0.887
0.876
0.875
0.874
0.861
0.836
0.834
0.798
0.784
0.765
0.61

## Sheet: Fig 3J
Control	EcR.C	CycE-RNAi	EcR.C+CycE-RNAi
0	95.12	2.22	88.68
0	97.73	5.26	86.67
2.9	100	6.98	86.36
0	100	8.7	64.29
0	97.73	0	90.2
0	95.56	0	93.62
0	95.12	0	83.67
0	97.67	0	85.71
2.4	97.92	0	83.33
0	100	0
	95.83	0
	100

## Sheet: Fig 3K
Control	EcR.C	CycE-RNAi	EcR.C+CycE-RNAi
0.52	1.05	0.53	0.85
0.63	1.11	0.55	1.02
0.71	1.11	0.57	1.02
0.73	1.19	0.6	1.03
0.75	1.28	0.6	1.04
0.77	1.3	0.6	1.17
0.81	1.39	0.67	1.29
0.82	1.45	0.68	1.3
0.85	1.5	0.7	1.31
0.89	1.57	0.72	1.33
0.91	1.61	0.73	1.43
0.93	1.63	0.75	1.5
0.94	1.71	0.8	1.51
0.94	1.74	0.8	1.58
0.99	1.76	0.82	1.6
1.01	1.82	0.82	1.6
1.04	1.86	0.86	1.62
1.06	1.96	0.88	1.63
1.06	2.03	0.93	1.71
1.06	2.06	1.01	1.72
1.12	2.08	1.04	1.76
1.13	2.15	1.05	1.8
1.15	2.17	1.06	1.85
1.15	2.26	1.06	1.86
1.16	2.31	1.11	1.92
1.16	2.33	1.14	1.98
1.23	2.47	1.16	2.02
1.24	2.6	1.16	2.07
1.24	2.67	1.24	2.09
1.26	3.34	1.25	2.56
1.29
1.31
1.32
1.37
1.42
1.52
1.77
2
2.25

## Sheet: Fig 4H
Control Virgin	Control Mated	CycD-RNAi Virgin	CycD-RNAi Mated	CycD.cdk4 Virgin	CycD.cdk4 Mated
0	11.4286	0	2.5	100	100
0	24.3243	0	7.5	100	100
0	11.1111	0	0	100	100
2.5	22.5	0	7.5	100	100
0	39.5349	0	2.5	100	100
0	15.5556	0	7.5	100	100
5	45.2381	0	2.5	100	100
5	9.09091		7.5	100	100
5	30		0	100	100
0	30		2.5	100	100
0	25		0		100
2.5	42.5		2.5
0	22.5		0
5	30
5	22.5

## Sheet: Fig 4I
Control Virgin	Control Mated	RbfCA Virgin	RbfCA Mated	Rbf-RNAi Virgin	Rbf-RNAi Mated
5	12.5	0	0	70	100
0	59.5238	0	0	90	100
5	12.5	0	0	75	100
0	24.3243	0	0	62.5	100
2.5	47.5	0	0	72.5	100
0	22.5	0	0	95	100
0	20	0	0	67.5	100
0	22.5	0	0		100
0	45.2381				100
0	24.3243				100
0	33.3333
0	11.4286
0	42.5
0	17.5
0	24.3243
2.5	17.5
0	12.5
0	11.4286
5	23.8095
0	26
0	22.5

## Sheet: Fig 4J
Control Virgin	Control Mated	E2F1-RNAi Virgin	E2F1-RNAi Mated	E2F1/Dp Virgin	E2F1/Dp Mated
2.5	25	0	2.5	100	100
0	15	0	5	100	100
0	10	0	0	100	100
0	24.3243	0	0	100	100
2.5	26	0	0	100	100
0	11.1111	0	0	100	100
0	22.5	0	0	100	100
0	23.8095	0	7.5	100	100
2.5	30	0	0	100	100
0	14.2857	0		100	100
0	7.5			100
0	16.6667			100
0	11.1111			100
2.5	11.4286			100
0	16.6667
2.5	14.2857
0	47.5
0	24.3243
0	25
2.5	42.4242

[truncated: 20 more sheets: Fig 4K, Fig 4L, Fig 4M, Fig 5I, Fig 5J, Fig 5K, Fig 5L, Fig 5M, Fig 5N, Fig 7J, Fig 7K, Fig 7L, Fig 7M, Fig 7N, Fig 7O, Fig S1E, Fig S1F, Fig S3, Fig S4E, Fig S4F]
